# Supplementary material for: Novel Blood-Derived Extracellular Vesicle-Based Biomarkers in Alzheimer’s Disease Identified by Proximity Extension Assay
Source: Biomedicines. 2020 Jul 7;8(7):199. doi: 10.3390/biomedicines8070199 (PMC7400538; doi:10.3390/biomedicines8070199)
Supplement: Supplementary file 1 [file biomedicines-08-00199-s001.zip]

Archive with 2 entries (2 files):
- Supplementary Material Table S1 - Raw NPX values.xlsx
- Supplementary Material Table S2 - Post hoc p-values.docx
