# Supplementary material for: Novel Blood-Derived Extracellular Vesicle-Based Biomarkers in Alzheimer’s Disease Identified by Proximity Extension Assay
Source: Biomedicines. 2020 Jul 7;8(7):199. doi: 10.3390/biomedicines8070199 (PMC7400538; doi:10.3390/biomedicines8070199)
Supplement: Supplementary file 1 [file biomedicines-08-00199-s001.zip › Supplementary Material Table S1 - Raw NPX values.xlsx]

## Sheet: Table S1
NPX data
Panel	Olink INFLAMMATION(v.3012)	Olink INFLAMMATION(v.3012)	Olink INFLAMMATION(v.3012)	Olink INFLAMMATION(v.3012)	Olink INFLAMMATION(v.3012)	Olink INFLAMMATION(v.3012)	Olink INFLAMMATION(v.3012)	Olink INFLAMMATION(v.3012)	Olink INFLAMMATION(v.3012)	Olink INFLAMMATION(v.3012)	Olink INFLAMMATION(v.3012)	Olink INFLAMMATION(v.3012)	Olink INFLAMMATION(v.3012)	Olink INFLAMMATION(v.3012)	Olink INFLAMMATION(v.3012)	Olink INFLAMMATION(v.3012)	Olink INFLAMMATION(v.3012)	Olink INFLAMMATION(v.3012)	Olink INFLAMMATION(v.3012)	Olink INFLAMMATION(v.3012)	Olink INFLAMMATION(v.3012)	Olink INFLAMMATION(v.3012)	Olink INFLAMMATION(v.3012)	Olink INFLAMMATION(v.3012)	Olink INFLAMMATION(v.3012)	Olink INFLAMMATION(v.3012)	Olink INFLAMMATION(v.3012)	Olink INFLAMMATION(v.3012)	Olink INFLAMMATION(v.3012)	Olink INFLAMMATION(v.3012)	Olink INFLAMMATION(v.3012)	Olink INFLAMMATION(v.3012)	Olink INFLAMMATION(v.3012)	Olink INFLAMMATION(v.3012)	Olink INFLAMMATION(v.3012)	Olink INFLAMMATION(v.3012)	Olink INFLAMMATION(v.3012)	Olink INFLAMMATION(v.3012)	Olink INFLAMMATION(v.3012)	Olink INFLAMMATION(v.3012)	Olink INFLAMMATION(v.3012)	Olink INFLAMMATION(v.3012)	Olink INFLAMMATION(v.3012)	Olink INFLAMMATION(v.3012)	Olink INFLAMMATION(v.3012)	Olink INFLAMMATION(v.3012)	Olink INFLAMMATION(v.3012)	Olink INFLAMMATION(v.3012)	Olink INFLAMMATION(v.3012)
Assay	IL8	VEGFA	CD8A	MCP-3	GDNF	CDCP1	CD244	IL7	OPG	LAP TGF-beta-1	uPA	IL6	IL-17C	MCP-1	IL-17A	CXCL11	AXIN1	TRAIL	IL-20RA	CXCL9	CST5	IL-2RB	IL-1 alpha	OSM	IL2	CXCL1	TSLP	CCL4	CD6	SCF	IL18	SLAMF1	TGF-alpha	MCP-4	CCL11	TNFSF14	FGF-23	IL-10RA	FGF-5	MMP-1	LIF-R	FGF-21	CCL19	IL-15RA	IL-10RB	IL-22 RA1	IL-18R1	PD-L1	Beta-NGF
Uniprot ID	P10145	P15692	P01732	P80098	P39905	Q9H5V8	Q9BZW8	P13232	O00300	P01137	P00749	P05231	Q9P0M4	P13500	Q16552	O14625	O15169	P50591	Q9UHF4	Q07325	P28325	P14784	P01583	P13725	P60568	P09341	Q969D9	P13236	Q8WWJ7	P21583	Q14116	Q13291	P01135	Q99616	P51671	O43557	Q9GZV9	Q13651	Q8NF90	P03956	P42702	Q9NSA1	Q99731	Q13261	Q08334	Q8N6P7	Q13478	Q9NZQ7	P01138
Control 1 (Plasma)	6.83755	9.9489	9.7355	2.35666	2.86247	4.49302	7.49835	3.08762	10.2308	7.27761	9.85242	3.47003	0.64931	11.595	2.05654	9.31586	3.20034	8.94545	0.96381	8.49042	6.70748	1.38897	-0.76412	3.45346	0.53112	8.68468	0.1972	6.02545	5.29018	9.51794	9.40279	4.0985	3.73997	14.1503	7.23585	3.60493	3.76964	0.45049	0.58572	7.19818	4.14022	5.61716	12.4071	1.14184	6.47418	2.43322	8.76257	6.94964	1.80381
Control 2 (Plasma)	4.47485	9.38815	9.35563	2.00792	2.26308	3.19912	6.7559	3.6078	9.49031	6.34586	9.0925	3.51048	0.75988	10.8818	1.88716	7.36394	2.34799	8.56777	0.93831	7.19672	5.774	1.95006	0.9822	3.48195	0.48899	7.44669	0.55372	4.75228	5.14918	9.7667	7.8438	2.42819	3.69491	13.0884	7.04812	3.04267	2.60196	0.55098	0.484	7.52056	3.51021	3.24748	8.75644	0.87276	5.89905	1.71053	7.61029	6.32534	1.05143
Control 3 (Plasma)	4.87709	9.19012	9.45016	1.79366	2.36075	4.96713	6.21783	2.26644	9.83941	6.49362	9.6029	2.44833	1.07829	10.8847	1.07136	7.37165	3.3237	8.75627	1.45412	6.80539	5.47421	1.44264	0.97814	3.75948	0.4706	7.99719	1.47016	4.85515	5.61017	9.52392	7.77611	2.28338	3.71755	13.64	6.9864	3.35083	2.62292	0.53075	0.4314	7.26801	3.26715	3.3198	11.8176	0.7695	5.72323	2.34289	7.61548	6.24476	1.30768
Control 4 (Plasma)	4.95966	9.27585	9.19007	1.29443	1.98408	4.55164	6.95701	1.90642	9.8126	6.71031	9.47345	2.13712	1.73989	10.6418	1.84437	7.7689	2.45072	8.3571	1.51782	8.5575	6.84778	1.04867	3.09016	2.00894	0.49291	7.58151	0.78848	4.32901	5.66044	9.43412	8.16814	3.03288	3.44126	12.7893	7.19001	2.45863	2.78449	0.82228	0.79605	7.05719	3.79638	5.18242	7.99195	0.79148	5.51008	6.71634	8.06628	6.3451	1.19198
Control 5 (Plasma)	4.65715	9.64348	9.79454	2.15501	2.40151	3.84292	6.71362	1.26001	10.2624	6.72403	9.36274	3.52471	0.97305	10.8174	0.85884	7.5599	1.98605	9.08301	0.8874	7.75493	6.81152	1.14908	2.60754	2.30085	1.00013	6.07969	0.30819	5.47462	4.64828	9.65892	7.55372	2.61578	3.88679	13.1911	6.94788	2.72801	2.90504	0.51171	0.83874	6.03409	3.53673	4.85251	8.9429	1.26263	5.85932	2.49278	8.58452	6.48852	1.41957
Control 6 (Plasma)	5.51553	9.02565	9.63426	2.32344	2.12337	3.57702	6.83689	1.83458	9.67846	6.31534	9.07934	2.65726	2.35715	10.7841	2.23967	7.53468	2.04737	8.16291	1.16386	7.82075	6.06659	1.24676	3.28222	2.83779	0.46454	8.01428	0.41212	5.41126	5.06901	9.69832	7.28522	2.93416	3.61806	13.0573	7.18858	2.6241	3.24277	0.74972	0.36554	7.25928	3.44877	2.97522	9.26274	0.57047	5.6092	1.64908	7.96149	6.17544	1.24336
Control 7 (Plasma)	5.32651	9.51793	10.4424	2.1813	2.38285	4.24707	6.719	2.24142	9.689	6.60563	9.08705	3.00075	1.1213	11.1476	1.80202	7.90831	2.38393	8.49232	0.91425	7.8906	6.15296	1.33448	3.96159	2.44446	0.66914	7.63083	0.23883	5.6482	4.85464	9.14536	8.7369	3.3317	4.01022	13.6827	7.17357	2.49839	4.08943	2.23108	0.37096	6.94393	3.55341	7.37084	9.72717	0.77202	5.83626	1.7882	8.11066	6.69216	1.62546
Control 8 (Plasma)	4.82123	9.01437	9.07312	1.48613	2.24283	3.77843	6.72863	1.44244	9.80399	6.54977	9.2429	2.40376	0.82941	10.5341	1.41607	7.13763	2.1164	8.23973	0.71306	7.72464	5.98868	0.95117	4.09665	2.60916	0.41654	7.25479	0.40393	4.69716	5.84621	9.56213	7.37665	3.52147	3.48876	12.525	6.859	2.94027	2.77531	1.77732	0.49258	8.31463	3.87795	3.97522	8.05466	0.56395	5.27194	1.35124	7.80572	7.06358	1.02576
Control 9 (Plasma)	4.89984	9.52319	9.78135	1.86919	2.26865	3.52845	6.57889	1.40846	10.0736	6.85024	9.13488	3.17013	0.96336	11.4857	1.33959	7.37738	2.93452	8.15803	0.51585	6.93786	5.62548	1.15402	1.04445	2.72521	0.54468	7.34384	0.72789	7.04797	5.30031	9.79207	8.31144	2.19906	4.1328	12.9916	7.30666	2.79017	2.81984	0.43553	0.45411	6.89396	3.43195	5.82251	11.6513	0.75639	5.83903	2.05666	7.61181	6.24646	1.29561
Control 10 (Plasma)	4.56909	9.6586	10.1267	1.98715	2.65529	3.75498	6.68374	1.85521	9.70081	7.09575	9.22127	2.95743	0.72988	11.275	1.54544	7.30358	2.29848	8.91823	1.92409	7.11362	5.78279	1.23294	0.9306	2.85941	0.58958	6.49965	0.01944	5.36411	5.41612	9.02945	7.99941	3.05629	3.84189	14.1264	7.19034	3.22575	2.82829	0.56914	0.57675	6.58331	3.69651	5.92765	8.77641	1.07012	6.54972	2.30327	8.02517	6.70597	1.25219
MCI 1 (Plasma)	5.31148	9.44853	10.481	3.08759	2.69718	4.87248	6.62457	2.43195	10.3416	7.01471	9.45665	3.05717	1.72814	11.3468	1.80595	9.51236	2.52191	8.59443	0.8278	10.9271	6.31381	1.1164	0.67105	3.89995	0.48273	7.54069	0.11867	5.37159	5.94404	9.56691	7.97706	2.45114	4.15176	14.1471	6.8883	3.18203	2.90648	0.37102	0.58669	6.98768	3.76131	3.99667	9.21203	1.0787	6.11805	1.9837	8.01139	6.69053	1.63427
MCI 2 (Plasma)	4.89428	9.50705	9.72642	1.94063	2.24699	4.48645	6.92435	1.46575	10.3137	6.43519	9.10916	3.2323	1.00931	10.8227	0.715	7.39321	2.65427	8.43712	1.00435	8.4269	6.43562	1.34648	1.0303	2.91872	0.51159	6.82327	0.3768	4.22379	5.76905	9.91625	7.41875	2.34618	3.7234	12.9209	6.79843	2.90335	2.42559	0.90677	0.45721	5.66442	3.66481	5.70554	9.16923	0.68466	5.79357	2.10192	7.88576	6.01699	1.38877
MCI 3 (Plasma)	5.38089	9.83437	10.5529	2.09756	2.90489	4.64491	6.96076	1.29571	9.70005	6.661	9.26999	4.46305	1.11281	11.2981	1.78698	6.56777	1.66937	8.898	1.2014	7.45154	6.24321	1.2493	0.93736	3.11029	0.70772	6.60149	0.29266	5.23414	5.14733	9.52171	8.36734	2.80183	4.54535	13.7208	7.04055	2.97436	2.63029	1.01778	0.62759	6.87267	3.95175	5.83759	8.27643	0.94805	6.40524	2.44439	7.58219	6.30876	1.14719
MCI 4 (Plasma)	4.62031	8.93781	8.42326	1.14383	2.23025	3.38711	6.38086	2.08255	9.96965	6.2972	9.13894	2.14456	1.42688	10.7668	1.87718	7.18537	2.45278	8.51059	1.36243	8.75358	5.13609	0.98483	0.87749	2.87209	-0.0328	7.00613	0.91462	4.41966	4.89943	9.30835	7.13356	2.1467	3.45271	12.8095	7.23986	2.5234	2.98709	0.04621	0.70885	7.0601	3.87044	4.47897	7.52132	0.69513	5.15056	2.0151	7.22944	5.67228	0.98042
MCI 5 (Plasma)	5.24777	9.68387	9.76704	2.27194	2.6154	3.74826	6.78512	2.01854	9.60152	6.95437	9.11431	4.50546	1.86502	11.4815	4.73165	7.83916	2.56088	9.17561	0.79676	6.99658	6.06347	1.10899	3.19891	4.0562	0.82537	7.156	0.66625	5.43368	5.70225	9.67103	9.18474	3.75814	4.18528	13.3483	7.3273	3.21022	2.9307	0.28129	0.52139	7.50401	3.51317	5.08848	9.64126	0.9325	6.37085	2.29538	8.69211	7.05571	1.21352
MCI 6 (Plasma)	4.65861	9.21025	8.39548	2.07132	2.18777	3.44386	6.47238	1.31841	9.92814	6.43983	8.85394	2.09148	0.85151	11.0062	0.82938	6.73685	2.24891	8.8142	0.79859	7.42233	6.89378	0.88334	3.52968	2.24553	0.45279	6.13048	0.22306	5.1069	5.57265	9.32829	8.04824	2.27097	3.74285	13.8117	7.1769	2.85437	2.61818	0.20177	0.27647	5.54697	3.59998	4.21958	8.84121	0.52025	5.93182	2.49286	8.72721	5.7979	0.75674
MCI 7 (Plasma)	5.40029	9.53906	9.07836	2.27364	2.86648	4.80904	6.61548	1.7374	10.2363	6.79625	9.04433	3.83699	1.35811	11.0373	1.39249	7.80103	2.23227	8.60687	0.76032	8.67779	5.60203	0.90175	0.88487	2.93065	0.30757	7.1805	0.45603	6.07455	5.03583	9.99028	8.7099	4.53535	3.77986	13.3181	7.11198	2.91212	3.45532	0.37524	0.47398	7.46652	3.87161	5.1039	8.87642	0.74148	6.39582	2.41233	8.01058	6.74808	1.25831
MCI 8 (Plasma)	5.00927	10.0761	8.90795	3.59338	3.08775	4.4472	6.70952	1.69275	10.0075	6.9483	9.28224	4.54748	1.7845	11.2083	2.24642	7.47505	2.33363	9.29327	1.08929	7.75772	5.86627	1.07623	1.16995	4.6387	0.34954	7.31501	0.62511	5.52667	6.48144	9.33725	9.22373	2.82325	4.83812	13.5255	7.67543	3.28832	4.97182	0.71352	0.94451	6.90572	3.94086	5.37982	8.6252	0.98499	6.65419	2.2919	8.69832	6.6958	0.97054
MCI 9 (Plasma)	5.17236	9.74892	10.006	2.78262	2.61455	5.41081	7.0029	1.87878	9.99657	6.40756	9.2856	4.40137	0.92125	11.3444	1.79946	7.97005	2.35084	8.54745	0.93013	8.38655	6.1462	0.72466	0.89182	3.30362	0.20402	7.41528	-0.17413	5.94568	5.41558	9.72291	8.52514	2.64185	4.2378	13.4646	7.0408	2.87066	4.41754	0.825	0.43473	6.21216	3.61192	5.7748	9.41294	1.0569	6.38343	2.02531	8.22313	6.28864	1.38096
MCI 10 (Plasma)	5.35976	9.61508	8.61506	2.42904	3.0595	4.39419	6.27441	2.08991	10.7759	6.94698	8.89918	2.8586	1.01712	11.3746	1.83748	7.47723	2.42111	8.70994	1.10789	8.44556	7.34143	1.00859	0.99428	3.90723	0.53686	7.29352	0.15582	5.01986	4.82592	10.1898	7.33875	4.2055	4.26784	14.0315	7.36431	2.71751	3.28702	0.46874	0.60718	6.98813	3.95149	5.84102	8.88429	0.94551	6.00817	1.53058	7.71897	6.46623	1.33434
AD 1 (Plasma)	5.5646	9.75978	8.6378	2.3613	2.10955	3.9611	6.70009	1.69291	9.91492	6.93304	9.046	3.16612	1.53236	11.646	2.93486	6.75262	2.63631	8.40516	1.09075	7.87124	5.84865	1.06156	1.23591	5.15556	0.87821	7.37925	-0.1266	5.76401	5.31763	9.46884	7.35673	2.16848	4.57854	13.0257	7.89172	3.53403	2.91318	1.28595	1.09151	8.13925	3.88365	5.45882	9.28769	1.01335	6.00831	2.25123	7.83536	6.52023	1.28094
AD 2 (Plasma)	5.32886	9.90041	9.70114	2.63384	2.39261	3.86825	6.54858	2.10991	10.4351	6.76992	8.8158	4.97504	1.1079	11.2235	1.46575	8.21311	2.44359	8.33133	1.12902	8.74013	6.11992	0.87715	0.9666	6.04844	0.63571	7.48064	0.82646	5.73389	5.63871	9.48795	9.52038	3.35402	4.28084	13.7577	7.79525	3.89535	2.76681	0.43198	0.4999	9.20919	3.54681	4.51013	10.3734	0.86409	6.00337	2.04526	8.13468	6.50631	1.40696
AD 3 (Plasma)	4.70091	9.78587	9.27259	2.57885	2.62002	4.20612	6.6368	1.56169	10.2803	6.93273	9.25261	3.38921	1.08432	11.1876	1.54546	7.24192	2.82209	8.52837	1.03329	8.70207	6.47109	0.79212	1.07396	4.66739	0.24142	6.67081	1.27403	5.45981	5.04761	9.65593	8.4202	3.16763	4.58524	13.6098	7.71165	3.50592	3.78196	0.52359	0.60446	8.03909	3.80641	4.53587	9.28986	0.98257	6.62107	2.2035	7.86547	7.03922	1.41382
AD 4 (Plasma)	5.52253	9.29703	10.2461	1.60904	2.27686	4.83461	5.89399	2.00668	9.60018	6.38944	9.18177	4.74994	1.46352	10.8709	1.76246	7.33222	1.81674	8.77191	0.53984	7.97196	5.89857	1.16352	3.0142	4.52318	0.5229	7.16737	-0.02996	6.5342	4.54303	9.19982	8.89638	2.33821	4.51678	13.8056	7.35154	3.08993	3.98104	6.27922	0.69749	8.57258	3.65512	7.19618	9.29661	0.75725	5.85593	2.61914	8.31255	6.12411	1.43253
AD 5 (Plasma)	4.30891	9.31934	10.0311	1.63033	2.24068	4.70447	7.19493	1.4109	9.85355	6.41885	9.5505	3.64097	1.04913	10.7283	1.69921	7.99388	1.89369	9.08024	1.0545	9.35036	5.79874	1.22426	1.25227	3.72775	0.51818	6.12263	-0.14367	5.33648	5.84404	9.64192	7.89124	2.67675	4.42984	12.3632	6.55452	3.14445	3.13306	0.61496	0.54646	6.43702	3.68723	3.96574	9.84159	0.93499	6.01007	1.95642	7.64911	6.56049	1.03438
AD 6 (Plasma)	5.01327	9.33969	9.71328	1.85748	2.57267	3.59316	6.54659	1.65098	9.58132	6.51029	9.2858	2.73512	0.87161	10.8778	1.21983	7.35113	1.99298	8.58739	0.80693	8.41437	6.12508	0.61044	0.98094	3.46177	0.43128	6.97645	-0.09888	5.13799	5.93211	9.52067	7.81194	2.18677	3.97094	13.2727	7.334	2.75729	2.8293	0.38631	0.43846	6.94104	3.65912	5.92772	10.8354	0.87155	5.64226	2.10071	7.84993	6.0295	1.09718
AD 7 (Plasma)	4.65261	9.15097	8.48184	1.63513	2.6852	2.73262	6.20062	1.19145	9.35134	6.72821	9.13119	2.4129	1.90391	10.9558	0.97454	7.01647	2.15345	8.47913	0.87715	6.43059	5.58172	1.51016	0.90179	2.37911	0.37679	6.38328	0.21401	4.08591	5.08289	10.0194	7.20214	2.51786	3.73901	13.7873	7.03117	2.26004	2.22642	0.2573	0.44051	6.72721	3.69655	6.01113	7.87684	0.64465	5.88326	2.24183	8.0672	5.93175	0.99097
AD 8 (Plasma)	4.86881	9.17581	9.79515	1.28282	2.15928	4.32388	6.24021	1.44216	9.45976	6.25686	9.07779	2.39173	1.01538	10.8001	1.86986	6.86052	1.65754	8.72511	0.53601	7.97671	5.37822	1.03375	0.93902	4.35238	0.2661	6.34915	0.43858	5.7154	4.96179	9.11169	7.92328	2.37249	4.15447	13.1314	7.63338	2.80676	3.13684	0.20906	0.22432	6.96743	3.65572	3.29239	8.54775	0.62973	5.74476	1.78634	6.66845	6.28777	1.07458
AD 9 (Plasma)	5.1099	9.15289	10.3975	2.30016	2.18121	4.52152	7.1803	1.74065	10.0048	6.84112	9.46017	3.11604	1.23972	11.1908	1.12287	8.22184	2.77471	8.52274	0.63037	8.39119	5.59432	0.86121	0.98896	3.10149	0.42746	6.8694	0.15851	4.69395	6.21275	9.23247	8.27642	3.28932	4.15662	14.0509	7.39412	2.99735	2.68425	0.3511	0.53395	6.48163	4.04853	4.10058	9.35536	1.26353	6.33648	1.90061	7.94128	6.91377	1.28189
AD 10 (Plasma)	5.44151	9.9308	9.57222	2.27012	2.59662	3.78174	6.78284	2.91957	9.72562	6.91936	9.02204	4.06526	1.37927	11.1853	1.07202	8.19974	2.69706	8.56695	0.9541	9.78973	7.20214	1.1491	0.99334	3.35433	0.54566	6.98752	0.64239	6.36057	6.33809	9.17301	8.4007	2.45675	5.03706	13.5369	6.75543	3.83085	3.82934	0.67563	0.59017	6.65438	3.86159	5.79573	9.58404	0.69374	6.17807	1.85489	7.78404	6.86493	1.30813
Con 1 (EVs)	1.44512	3.68629	7.07682	0.64341	0.39298	0.71843	6.1698	0.31758	3.48059	3.18633	5.09184	0.49961	0.6305	3.3033	0.67373	4.24429	0.79484	4.53133	0.38026	1.03232	0.58012	0.38269	0.98638	0.55234	0.70885	3.46235	0.5608	1.1169	2.91548	1.84593	1.46551	0.57064	0.22237	6.12801	0.67018	1.5194	0.6994	0.04984	0.14606	5.24934	0.02043	0.6238	5.18584	0.25824	0.54313	-0.34264	5.20091	4.16557	-0.06893
Con 2 (EVs)	0.83841	3.99457	6.75906	0.46898	0.68819	0.13426	6.20308	0.31509	3.30206	3.28415	5.02016	0.45278	0.35445	3.30842	0.46375	3.27569	0.15762	4.03364	0.47717	0.72258	0.11132	-0.34392	1.79981	0.8047	0.3225	3.8078	-0.71177	0.84329	2.86467	2.26736	1.49045	0.50388	0.76061	6.15094	0.71274	1.22134	0.55331	0.18492	0.17077	6.62202	0.09366	0.08681	3.72695	0.04123	0.70892	1.39154	5.54321	3.40078	-0.03426
Con 3 (EVs)	1.14684	3.42829	6.68921	0.64452	0.39569	0.73049	6.13374	0.31469	3.43757	3.68749	5.52716	0.82332	0.69694	3.28323	-0.03534	3.15233	0.4522	4.33187	0.30893	0.92448	-0.42628	0.60166	1.19446	1.11337	0.89682	4.2409	0.14372	0.85858	2.59665	1.93919	1.55978	0.8438	0.75295	6.62286	0.79423	2.03193	0.61251	0.27068	0.48744	6.34721	0.37177	0.31812	3.59511	0.52988	0.91441	0.80911	5.63391	3.28104	0.01596
Con 4 (EVs)	0.37225	4.17812	6.86272	0.65261	0.84616	0.7421	6.24706	0.53105	3.69392	3.63402	4.77425	0.65716	0.49409	2.68704	0.65409	3.27889	0.38903	3.91505	0.61117	1.11104	0.3584	0.25904	1.07774	0.00287	0.71704	3.68778	-0.24172	0.57615	2.85051	1.55087	1.66838	0.40172	0.2819	6.25993	0.88634	1.00085	0.7399	0.17798	0.14777	5.68175	0.11027	0.77197	3.23016	0.21922	0.71175	0.5409	5.18335	4.06894	-0.00419
Con 5 (EVs)	0.37064	3.33972	5.36799	0.57261	0.12902	0.75789	5.26768	0.3828	3.33203	2.16645	5.22793	0.65641	0.46446	2.87731	0.42594	3.63925	0.0837	4.34452	0.44337	1.01308	0.94916	0.33945	0.98545	0.17931	0.29677	2.01649	-0.89389	1.08023	1.8733	1.55202	0.97693	0.66661	0.40129	6.57807	0.69112	0.81997	0.59961	0.08712	0.20762	4.06358	0.10675	0.40677	4.38793	-0.07588	0.70145	-0.04237	5.20222	2.55245	0.0904
Con 6 (EVs)	0.56054	2.34255	4.75503	0.18336	-0.11997	0.48412	4.50996	0.31455	3.1991	2.29127	4.10895	0.47417	0.50414	2.77046	0.05067	2.15801	0.17643	3.37556	0.32406	0.858	0.47623	0.38368	1.03226	0.19668	0.51582	2.94836	-0.20592	0.85557	0.99009	1.68411	1.04874	0.89161	0.12254	5.52252	1.00774	0.81356	0.67204	-0.03326	0.06855	3.97027	0.04207	0.25501	4.11861	0.29646	0.46288	0.28037	3.59857	2.79609	0.03148
Con 7 (EVs)	1.96794	2.43336	6.34894	0.89076	0.28323	0.78817	5.99189	0.11795	2.87374	2.47084	4.76648	0.52886	0.37696	3.21441	0.62174	3.27661	0.53428	3.84962	0.47583	1.55091	2.21052	-0.11252	1.83592	0.46046	0.79156	3.74656	-0.31588	0.78646	2.7975	2.57133	1.62958	0.71018	0.02411	7.24167	0.96312	1.06095	0.50851	-0.03903	0.13891	5.23921	0.23986	2.33732	5.62341	0.51642	0.78723	0.31548	5.54191	4.21577	-0.01038
Con 8 (EVs)	1.71071	3.92551	8.01846	0.84594	0.55858	0.93111	6.60189	0.33465	2.83552	3.535	5.79024	0.47237	-0.0501	3.48322	0.47282	4.18696	0.5753	3.86133	0.65507	1.06799	-0.64149	-0.19103	0.9296	1.09396	0.59675	4.61102	-0.51833	0.84096	4.67007	2.67355	1.48119	0.78475	0.64368	5.60252	0.6791	2.40111	0.61313	-0.04304	0.2349	6.59004	0.09435	0.36195	4.24667	-0.09448	0.74569	0.97424	6.65643	4.93974	-0.06674
Con 9 (EVs)	1.72483	3.88399	7.61648	0.73384	-0.02768	1.56469	7.25282	0.43157	3.10028	4.34136	5.53023	0.37584	0.50134	3.85388	0.61953	4.04442	0.93406	3.85472	0.21402	1.08415	-0.8098	-0.09707	1.836	0.83492	0.43207	4.7029	-0.15159	1.44278	4.21442	2.94543	1.85681	0.48309	0.5756	6.87379	0.8803	2.50338	0.59875	0.01443	-0.04486	5.61489	-0.11383	1.00254	5.41728	0.26952	0.93172	0.20915	6.51074	6.00485	-0.05193
Con 10 (EVs)	0.22504	2.32393	4.14222	0.72244	-0.23623	-0.09959	4.06459	0.1733	3.04624	2.39595	3.76054	0.62944	0.17502	2.64204	0.397	1.44118	0.17073	3.64519	0.3304	0.54841	-0.08688	0.25041	1.17182	-0.12501	0.49813	1.59347	-0.07824	0.571	1.53353	0.84704	0.91173	0.96095	0.34125	5.51277	0.64092	0.44824	0.56818	-0.02488	0.14006	2.98381	-0.02204	0.3726	3.54823	0.06127	0.46041	0.90549	3.50334	2.3389	-0.22465
MCI 1 (EVs)	1.42065	3.20638	6.39518	0.56411	0.7093	0.61209	5.56949	0.61771	3.58926	2.88225	5.45924	0.73684	1.21084	3.57064	0.2769	4.20667	1.01717	4.06078	1.18242	2.89165	0.48962	0.34877	1.23157	0.73586	0.48091	3.35584	-0.13804	0.79626	2.09331	1.77383	1.42432	1.27437	0.27123	6.85936	0.75987	1.48663	0.88309	0.37992	0.48794	5.0442	0.32946	0.43486	4.20775	0.43672	0.82004	1.78308	5.78221	3.73936	0.34131
MCI 2 (EVs)	0.47977	2.42575	6.13422	0.61762	0.18996	0.23084	5.2232	0.4251	3.05897	1.95991	4.0647	0.67312	0.64719	2.4	0.50144	2.38696	0.44833	3.44573	0.57239	0.92109	0.1341	0.34096	1.03504	0.11379	0.70616	2.34815	-0.06901	0.40003	2.09267	1.85327	1.02099	0.56046	-0.25189	4.81135	0.57658	0.85611	0.58235	0.18819	0.15648	4.45604	0.24084	0.71411	4.27421	0.2567	0.51654	0.80863	4.1488	2.70398	-0.00316
MCI 3 (EVs)	0.38023	2.65848	6.19619	1.08965	0.3779	0.24621	4.93418	0.35799	2.41327	2.58401	3.87242	0.72278	0.45883	2.91144	0.53258	1.90622	0.26929	3.83173	0.4837	0.75762	0.14656	0.1571	0.97499	-0.03248	0.21815	2.51301	0.49359	0.46754	2.13217	1.93641	1.47264	1.09615	0.21202	6.21134	0.69437	0.75263	0.4812	0.03826	0.13204	4.00499	0.05443	0.95309	3.69136	0.35619	0.75247	1.1422	4.43712	2.93092	0.12554
MCI 4 (EVs)	0.87199	3.50905	5.38385	0.23516	0.58874	0.28728	5.23406	0.32401	3.14068	2.78484	4.53812	0.42287	0.66762	2.86147	0.25065	2.6783	0.42247	3.67049	0.42282	1.32727	-0.41966	0.26077	1.04578	0.46124	0.38569	3.08322	-0.62035	0.61412	2.07923	1.94603	0.95164	0.32906	-0.10247	5.83765	0.93054	1.20571	0.57269	0.06543	0.10991	5.94474	0.14817	0.54178	3.39755	0.23688	0.55183	0.77367	4.47556	3.2526	-0.00565
MCI 5 (EVs)	0.5391	3.9742	4.17882	0.70285	0.20991	0.24392	4.57185	0.26939	2.81344	2.62396	4.74961	0.70185	0.18927	3.76069	0.88524	2.94303	0.36068	3.86942	0.49623	0.84689	0.40217	0.63937	0.87607	0.40829	0.59205	3.20918	0.07402	0.74228	0.9574	1.81798	1.55766	0.87631	0.4304	6.26428	1.21057	0.58554	0.75269	0.10629	0.0551	4.38675	-0.13498	0.66888	5.49936	0.20293	0.55819	0.97908	4.30143	2.83369	0.20022
MCI 6 (EVs)	0.33694	3.0876	5.29847	0.6256	0.25515	0.32757	5.11996	0.40206	3.51194	3.06751	4.08256	0.6183	0.61767	3.21279	0.61116	2.1717	0.32886	3.94795	0.56142	1.1974	0.41019	0.06647	0.87269	-0.08923	0.5551	2.90542	0.71212	0.5839	2.14445	2.19203	1.24946	0.25562	0.23951	6.17239	0.72504	0.96069	0.56253	-0.08822	0.14302	4.25938	0.11556	0.22399	4.08819	0.1171	0.62503	0.98196	4.76155	3.21194	-0.0174
MCI 7 (EVs)	0.43407	3.14465	5.3906	0.67999	0.40798	0.28803	4.85701	0.27894	3.65452	2.89955	3.97286	0.65208	0.62609	3.10919	0.60814	3.05989	0.08178	3.68263	0.24456	1.25365	0.32566	0.01989	0.95199	-0.03484	0.68686	2.37818	-0.5969	1.14001	1.27774	1.95766	1.19986	0.8621	-0.33661	6.29852	0.87114	0.65756	0.5093	0.00496	-0.0228	5.9213	0.24632	0.3818	3.651	0.1894	0.66638	0.63578	3.43546	3.13521	-0.06586
MCI 8 (EVs)	1.07193	4.30569	5.17905	0.552	0.7399	0.57576	4.16263	0.44469	3.45881	2.43208	4.5601	0.70677	0.74381	4.02105	0.66683	3.11242	0.30128	4.44808	0.18553	1.27994	1.23628	0.34233	1.2105	0.58706	0.97166	3.49604	-0.65466	1.17887	1.90049	1.71304	1.54343	0.4587	0.17274	6.93054	1.60599	0.78207	0.64203	-0.04958	0.32164	4.24623	0.04746	0.8989	4.90136	0.05971	0.88539	-0.42645	4.13869	2.6654	-0.00882
MCI 9 (EVs)	1.10991	3.00224	5.5097	0.42526	0.17784	0.38382	5.00164	0.16379	3.30792	3.0755	4.35186	0.63934	0.16097	3.05956	0.39685	3.41307	0.26083	3.63452	0.34532	1.47324	0.11573	0.06947	1.13143	0.38846	0.60214	3.60006	-0.23829	0.69413	2.1556	2.30156	1.14426	0.09598	0.39697	6.65738	0.80894	1.06701	0.51624	0.13553	0.11467	3.70447	-0.02838	0.68816	5.10359	0.13204	0.51856	0.63413	4.29317	2.84845	-0.00928
MCI 10 (EVs)	0.63789	2.74991	4.68821	0.55405	0.45415	0.23404	4.91562	0.35542	3.32693	3.13759	3.8275	0.51388	0.68236	3.03301	0.54746	2.44309	0.13271	3.48866	0.40767	1.00318	-0.17809	0.17509	1.07135	0.39573	0.38569	3.39252	-0.87974	0.21349	1.0682	2.78637	1.14766	0.63438	0.39127	6.3315	0.68379	0.80781	0.63577	0.03035	0.12802	5.07361	0.12307	0.98396	4.18392	0.01354	0.73346	0.47381	4.03165	3.32068	0.11376
AD 1 (EVs)	0.99001	3.58668	5.72993	0.77953	0.14535	0.50827	5.78118	0.30809	2.57159	3.60029	4.71855	0.44297	0.45792	3.17009	0.60595	3.03942	0.37539	3.51035	0.41699	0.71178	-0.62676	0.26712	0.8549	0.54766	0.46626	3.3281	0.68819	0.61589	2.51433	1.23801	1.5671	0.37344	0.14045	5.99134	1.27672	1.68181	0.5446	0.14302	0.18381	6.28928	0.26936	0.25968	3.63357	0.20377	0.63899	0.53375	5.04724	4.19741	0.02448
AD 2 (EVs)	0.93629	4.29684	4.65757	0.82891	0.84149	0.31925	4.4297	0.55182	2.9872	3.36151	3.86454	0.7834	0.78727	3.25651	0.59138	3.26793	0.76643	3.28991	0.16253	1.17876	0.88093	0.47735	0.96973	0.58031	0.64076	2.87957	0.21092	0.7295	1.76337	1.61448	1.80355	0.78895	0.12416	6.12813	1.26143	1.10008	1.17803	0.13164	0.71971	6.68589	0.00753	0.43895	4.24832	0.2644	1.07239	0.88565	4.40273	4.12178	0.06406
AD 3 (EVs)	1.49187	3.60939	5.17237	0.23731	0.22385	1.00001	5.90676	0.41387	3.21307	3.59521	5.48448	0.50225	0.57591	3.4129	0.49972	2.73806	0.7838	3.99858	0.31657	1.08675	0.4895	-0.17065	0.9205	1.0356	0.57093	4.28866	-0.0377	0.79302	2.09609	1.94717	2.01101	0.53306	0.59446	6.5446	0.93262	1.79624	0.5959	0.04596	0.02501	7.54728	-0.19874	0.39822	3.90839	0.17199	0.81007	1.53285	5.62278	4.31754	-0.26749
AD 4 (EVs)	0.60011	3.17212	4.95801	0.53008	0.34166	0.21279	3.56155	0.31786	2.49638	2.33247	4.37999	0.61029	0.26418	2.82484	0.80467	2.98191	0.12436	3.94818	0.6746	0.87308	0.62542	0.0551	0.93357	-0.11342	0.46381	2.18834	-0.42831	1.35876	1.35456	1.31483	1.37466	0.75467	-0.32053	6.57023	1.10608	0.45176	0.74481	0.12909	0.27575	5.67599	0.07295	1.21389	3.62181	0.21549	0.66954	-0.24136	4.46504	2.56896	-0.04141
AD 5 (EVs)	0.3599	2.87408	5.28181	0.04979	0.4889	0.51176	5.07815	0.31449	2.50359	2.49654	4.28333	0.57212	0.42291	2.33413	0.41213	2.78346	0.36174	3.6332	0.28965	1.46255	-0.33918	0.29001	0.92566	-0.07993	0.39707	2.22712	0.15269	0.75383	1.89349	1.84239	1.2286	0.82807	0.02169	4.70421	0.80812	0.86592	0.61756	-0.09863	-0.17705	4.75778	-0.01242	0.49082	5.13542	0.1094	0.53395	0.33765	4.81239	3.25215	-0.13266
AD 6 (EVs)	0.59543	3.49127	5.9007	0.15706	0.68768	-0.09698	4.76325	0.24415	3.16526	2.56301	4.21279	0.58723	0.46014	3.40501	0.42307	3.12865	0.44799	3.7717	0.08445	1.44752	1.08563	0.12099	1.1044	-0.00605	0.39949	2.38613	0.04099	0.82641	2.24305	1.54643	1.56466	0.77659	0.17137	6.63089	1.11908	0.69748	0.62415	0.191	0.05539	5.38057	0.20246	0.79706	4.30476	0.45578	0.70273	0.16262	4.40249	2.14591	-0.14236
AD 7 (EVs)	0.21925	3.18572	5.97613	0.71421	0.4885	0.11294	4.47916	0.21142	3.40023	2.15933	4.21326	0.36345	0.21297	3.24658	0.60267	2.40782	0.29346	3.93365	0.13678	0.50283	0.21102	0.23165	1.01874	-0.06281	0.50951	1.83841	-0.02266	0.28472	2.12679	2.23077	0.89375	0.62938	-0.0898	6.51856	0.95164	0.69395	0.65371	0.03941	-0.05648	3.84844	0.0476	0.59608	2.96259	0.10566	0.49888	0.17613	4.71089	1.42615	-0.09243
AD 8 (EVs)	0.64115	3.20837	6.48601	0.58147	0.38032	0.55225	5.01901	0.31137	3.44286	3.39679	4.41429	0.42003	0.34566	3.1327	0.69942	2.88962	0.11631	4.23247	0.10242	0.93049	0.28287	-0.2161	1.01035	0.3487	0.27517	2.23072	0.19183	1.03492	2.90613	1.33385	1.39924	0.88891	0.01874	6.46058	1.24173	0.90922	0.74391	0.09701	0.31124	4.31614	0.1299	0.42179	3.63085	0.14233	0.53354	-0.14976	4.29537	3.14003	0.10887
AD 9 (EVs)	0.69359	2.38696	6.49824	0.02292	0.59737	0.14679	5.4139	0.19714	3.13351	2.4591	4.47907	0.19125	0.48984	2.82161	0.50767	3.32022	0.07178	3.60977	0.18994	1.30552	-0.34378	-0.02552	0.88571	-0.16431	0.31084	2.50465	-0.43191	0.30566	2.54635	1.41573	1.06465	0.5208	0.06419	6.34589	0.92941	0.909	0.25201	-0.12371	-0.02255	3.5716	-0.10991	0.26042	4.00642	0.15764	0.53828	0.96025	5.13851	2.46141	-0.05043
AD 10 (EVs)	1.40685	3.43714	5.38418	0.28078	0.7729	-0.06376	4.8982	0.27863	2.8826	3.14696	4.39247	0.55186	0.47691	3.23442	1.09311	3.38252	0.15251	4.04922	0.33031	2.04192	1.65965	-0.05031	1.20929	0.41357	0.48506	2.5679	-0.45686	1.25567	1.00274	0.87897	1.26347	0.36251	0.60209	6.45976	0.95115	1.70128	0.76142	0.31326	-0.05896	4.44565	0.02289	0.77962	4.77467	0.31185	0.96957	-0.21903	4.40478	2.84618	0.22214
LOD (marked red)	0.31979	0.70033	0.29286	1.39714	0.90465	0.35599	0.83232	0.5917	0.19393	0.73843	0.29566	0.80414	0.94516	0.68308	0.84811	0.94195	0.23708	0.80109	0.71321	0.61838	-0.32301	1.11106	1.70215	0.24888	1.03212	0.73238	0.97284	0.00767	0.06064	0.72763	1.09041	1.09502	0.25352	1.15439	0.43354	0.459	0.97892	0.22576	0.46861	0.42582	0.45764	0.28153	0.93649	0.44325	0.62377	1.49684	0.85813	2.07295	0.04106
Missing Data freq.	0.03333	0	0	0.55	0.5	0.25	0	0.48333	0	0	0	0.48333	0.6	0	0.5	0	0.16667	0	0.56667	0.03333	0.11667	0.75	0.81667	0.21667	1	0	0.96667	0	0	0	0.11667	0.46667	0.28333	0	0	0.03333	0.48333	0.5	0.61667	0	0.5	0.08333	0	0.45	0.18333	0.48333	0	0.01667	0.36667
[truncated: 135 more columns]
